# Supplementary material for: A Comparative Study on the Microstructures, Mineral Content, and Mechanical Properties of Non-Avian Reptilian Eggshells
Source: Biology (Basel). 2023 May 7;12(5):688. doi: 10.3390/biology12050688 (PMC10215611; doi:10.3390/biology12050688)
Supplement: Supplementary file 1 [file biology-12-00688-s001.zip]

Archive with 2 entries (2 files):
- Figure of reptile eggs supplementary.pdf
- Supplementary Table r4.xlsx
