# Supplementary material for: A Comparative Study on the Microstructures, Mineral Content, and Mechanical Properties of Non-Avian Reptilian Eggshells
Source: Biology (Basel). 2023 May 7;12(5):688. doi: 10.3390/biology12050688 (PMC10215611; doi:10.3390/biology12050688)
Supplement: Supplementary file 1 [file biology-12-00688-s001.zip › Supplementary Table r4.xlsx]

## Sheet: Table S1
Species	Common name	Link	Author	Copyright
Gekko hokouensis	Hekou's Gecko	https://www.flickr.com/photos/7833714@N03/2846120280	pseudolapiz	Attribution-NonCommercial-ShareAlike 2.0 Generic
Chelodina rugosa	northern snake-necked turtle	https://upload.wikimedia.org/wikipedia/commons/5/51/Chelodina_rugosa_2_captive_from_New_Guinea.jpg	lienyuan lee	Creative Commons Attribution 3.0 Unported
Mauremys sinensis	Chinese stripe-necked turtle	https://commons.wikimedia.org/wiki/File:Ocadia_sinensis.jpg	Howard Cheng	Creative Commons Attribution-Share Alike 3.0 Unported
Aldabrachelys gigantea	Aldabra Giant Tortoise	https://commons.wikimedia.org/wiki/File:Aldabrachelys-gigantea-0001.jpg	Yotcmdr	Creative Commons Attribution 4.0 International
Caiman crocodilus	Spectacled caiman	https://www.flickr.com/photos/70325100@N00/30281136966/in/photostream/	Nicolas Rénac	Attribution-ShareAlike 2.0 Generic
Tomistoma schlegelii	False gharial	https://zh.m.wikipedia.org/wiki/File:Sundagavial.jpg	Achim Raschka	Creative-Commons-License CC-by-SA-4.0

## Sheet: Table S2
Order	Family	Species	Common name	Carbonate mineral	Number of eggs, n	Egg mass, W (g)	Egg mass S.D.	Egg length, B (mm)	Egg length S.D.	Egg width, A (mm)	Egg width S.D.	Thickness, t (mm)	Thickness S.D.	Effective Young’s modulus, E (GPa)	Effective Young’s modulus S.D.	Dimensionless number, C	Dimensionless number S.D.
Squamata	Gekkonidae	Gekko hokouensis	Kwangsi gecko	Calcite	4	0.45	0.106395	11.856	0.604007	9.408	0.194258	0.0996	0.0768333	25.8375	2.72465	84897.4	17092.3
Testudines	Chelidae	Chelodina rugosa	Northern snake-necked turtle	Aragonite	17	16.3529	3.3368	36.03	2.95119	26.9965	1.65609	0.380039	0.0910608	34.1353	7.49478	58978.5	23288.8
Testudines	Chelidae	Emydura subglobosa	Red-bellied short-necked turtle	Aragonite	4	10.2825	2.52306	40.335	2.69516	20.8275	1.79613	0.25525	0.031681	23.075	3.33195	23990.8	2876.8
Testudines	Trionychidae	Pelodiscus sinensis	Chinese softshell turtle	Aragonite	8	2.7602	0.917419	17.754	1.76538	17.468	1.48788	0.141815	0.0161697	38.0667	8.59334	56910	9534.4
Testudines	Geoemydidae	Mauremys sinensis	Chinese stripe-necked turtle	Aragonite	3	13.3667	0.329983	38.9267	0.716581	24.2933	0.193276	0.166556	0.00574993	19.9	2.1276	9441.57	1828.64
Testudines	Geoemydidae	Mauremys mutica	Yellow pond turtle	Aragonite	12	7.99167	0.947328	35.3792	1.19423	20.1017	0.428035	0.167278	0.0159738	24.875	8.66161	16401.8	6344.03
Testudines	Geoemydidae	Melanochelys trijuga	Indian black turtle	Aragonite	2	54.1	0.5	60.22	0.34	37.43	0.07	0.611	0.00666667	42.65	2.25	47395.8	960.061
Testudines	Testudinidae	Testudo horsfieldii	Russian tortoise	Aragonite	4	29.2	0.463681	48.3725	1.04975	32.2525	0.102561	0.268333	0.0100913	39.625	8.65199	19772.2	1854.03
Testudines	Testudinidae	Testudo hermanni	Hermann's tortoise	Aragonite	1	14.8	0	38.71	0	25.92	0	0.305667	0	33.7	0	38511.2	0
Testudines	Testudinidae	Indotestudo elongata	Elongated tortoise	Aragonite	27	46.1481	11.7348	49.4959	4.01439	38.9893	3.41477	0.469667	0.0645809	33.7519	8.99377	32220.4	11036.9
Testudines	Testudinidae	Astrochelys radiata	Radiated tortoise	Aragonite	33	37.0606	5.79608	42.1776	2.73915	38.3395	2.01137	0.420949	0.0725637	45.1436	10.6418	38202.8	11087.8
Testudines	Testudinidae	Aldabrachelys gigantea	Aldabra giant tortoise	Aragonite	33	63.5061	3.19696	49.0833	1.09092	47.672	1.06164	0.447869	0.0630376	35.5939	10.274	22859.4	3861.35
Testudines	Testudinidae	Chelonoidis carbonaria	Red-footed tortoise	Aragonite	42	51.2318	9.33168	48.0198	3.41658	42.7977	2.88128	0.411517	0.0370336	27.6371	6.48832	20011.8	5467.55
Testudines	Testudinidae	Geochelone platynota	Burmese star tortoise	Aragonite	1	34	0	45.47	0	35.72	0	0.269333	0	N.A.	N.A.	N.A.	N.A.
Crocodilia	Alligatoridae	Caiman crocodilus	Spectacled caiman	Calcite	19	61.8947	7.62886	66.3221	2.87308	41.7968	1.67566	0.371935	0.0343961	35.91	4.34371	14506.7	2435.16
Crocodilia	Gavialidae	Tomistoma schlegelii	False gharial	Calcite	4	151.775	18.1771	91.345	1.306	55.0025	0.804437	0.612583	0.0167852	N.A.	N.A.	N.A.	N.A.

## Sheet: Table S3
Group	Species	Common name	Carbonate mineral	Weight percentage of CaCO3, wt (%)	Standard deviation of CaCO3	Number of titrations, N	Effective Young’s modulus, EFEM (GPa)	Standard deviation of EFEM	Sample size of EFEM, n
Aves	Agapornis fischeri	Fischer’s lovebird	Calcite	84.4	0.9401	4	27.9902	9.08286	7
Aves	Agapornis personatus	Yellow-collared lovebird	Calcite	83.38	0	1	24.7	5.97389	8
Aves	Anas platyrhynchos	Mallard	Calcite	93.7	1.0374	18	32.5	5.11453	78
Aves	Antigone antigone	Sarus crane	Calcite	94.71	0.45	9	25.0301	2.35	2
Aves	Ara ararauna	Blue and yellow macaw	Calcite	94.64	1.10092	3	29.8	3.78407	12
Aves	Balearica regulorum	Gray-crowned crane	Calcite	94.53	0.33	8	30.3846	6.52555	14
Aves	Columba livia domestica	Domestic pigeon	Calcite	94.6	0.26587	6	26.39	3.2149	10
Aves	Dromaius novaehollandiae	Emu	Calcite	96.53	0.12515	6	30.97	5.24222	26
Aves	Gallus gallus domesticus	Chicken	Calcite	95.08	0.12705	4	30.7714	4.35028	13
Aves	Merops philippinus	Blue-tailed bee-eater	Calcite	91.15	0.69065	4	32.8077	6.30427	26
Aves	Pavo cristatus	Indian peafowl	Calcite	94.71	1.03768	10	34.8138	4.39386	29
Aves	Phasianus colchicus	Ring-necked pheasant	Calcite	94.11	0.54277	15	29.8833	4.13006	30
Aves	Phoenicopterus chilensis	Chilean flamingo	Calcite	91.26	0.19737	9	24.3357	4.32379	14
Aves	Spheniscus demersus	African penguin	Calcite	92.71	0.37853	3	25.6409	4.23445	22
Aves	Struthio camelus	Ostrich	Calcite	96.46	0.16748	9	47.7571	4.02736	7
Aves	Taeniopygia guttata	Zebra finch	Calcite	83.07	0.55898	3	23.2773	11.7796	26
Aves	Aldabrachelys gigantea	Aldabra giant tortoise	Calcite	97.14	0.484016	4	35.5939	10.274	33
Aves	Astrochelys radiata	Radiated tortoise	Calcite	92.8268	0.860906	4	45.1436	10.6418	33
Testudines	Chelodina rugosa	Northern snake-necked turtle	Aragonite	98.67	0.427744	4	34.1353	7.49478	17
Testudines	Chelonoidis carbonaria	Red-footed tortoise	Aragonite	93.1325	0.779676	3	27.6371	6.48832	42
Testudines	Emydura subglobosa	Red-bellied short-necked turtle	Aragonite	89.845	0.86311	3	23.075	3.33195	4
Testudines	Indotestudo elongata	Elongated tortoise	Aragonite	96.2801	0.459936	3	33.7519	8.99377	27
Testudines	Mauremys mutica	Yellow pond turtle	Aragonite	88.7751	0.482551	3	24.875	8.66161	12
Testudines	Mauremys sinensis	Chinese stripe-necked turtle	Aragonite	91.4291	0.926417	3	19.9	2.1276	3
Testudines	Melanochelys trijuga	Indian black turtle	Aragonite	96.0198	0.232502	3	42.65	2.25	2
Testudines	Pelodiscus sinensis	Chinese softshell turtle	Aragonite	94.6373	0.900862	3	38.0667	8.59334	8
Testudines	Testudo horsfieldii	Russian tortoise	Aragonite	94.8673	0.420257	3	39.625	8.65199	4
Crocodilia	Caiman crocodilus	Spectacled caiman	Calcite	96.2646	0.797745	3	35.91	4.34371	3
